# Supplementary material for: Different Photosynthetic Response to High Light in Four Triticeae Crops
Source: Int J Mol Sci. 2023 Jan 13;24(2):1569. doi: 10.3390/ijms24021569 (PMC9862584; doi:10.3390/ijms24021569)
Supplement: Supplementary file 1 [file ijms-24-01569-s001.zip]

Archive with 1 entries (1 files):
- ijms-2059565-supplementary.pdf
